# Supplementary material for: K-PAM: a unified platform to distinguish Klebsiella species K- and O-antigen types, model antigen structures and identify hypervirulent strains
Source: Sci Rep. 2020 Oct 7;10:16732. doi: 10.1038/s41598-020-73360-1 (PMC7541508; doi:10.1038/s41598-020-73360-1)
Supplement: Supplementary file 8 — Supplementary Information 8. [file 41598_2020_73360_MOESM8_ESM.xlsx]

## Sheet: Virulence_prediction
K-PAM: A unified platform to distinguish Klebsiella species K- and O-antigen types, model antigen structures and identify hypervirulent strains
L Ponoop Prasad Patro†, Karpagam Uma Sudhakar† and Thenmalarchelvi Rathinavelan*
Table S7. Summary of the hypervirulent test cases considered in the current investigation. The columns 3-7 represent the presence (Yes) or absence (No) of the hypervirulent genes corresponding to the Genbank Accession ID given in the column 1.
Genbank Accession ID	K-PAM prediction	rmpA	rmpA2	iucA	iroB	peg-344
NC_005249.1	Hypervirulent	Yes	Yes	Yes	Yes	Yes
FO834905.1	Hypervirulent	Yes	No	Yes	Yes	Yes
MG053312.1	Hypervirulent	Yes	Yes	Yes	Yes	Yes
AP019549.1	Hypervirulent	Yes	Yes	Yes	Yes	Yes
CP032356.1	Hypervirulent	Yes	Yes	Yes	Yes	Yes
UFPP01000001.1	Hypervirulent	Yes	No	No	Yes	Yes
AP019666.1	Hypervirulent	Yes	Yes	No	Yes	Yes
AP006725.1	Hypervirulent	Yes	No	No	Yes	Yes
CAAHBK010000001.1	Hypervirulent	Yes	No	No	Yes	Yes
CAADJV010000005.1	Hypervirulent	Yes	No	No	Yes	Yes
UJAL01000001.1	Hypervirulent	Yes	No	No	Yes	Yes
